# Supplementary material for: A Chronic Longitudinal Characterization of Neurobehavioral and Neuropathological Cognitive Impairment in a Mouse Model of Gulf War Agent Exposure
Source: Front Integr Neurosci. 2016 Jan 12;9:71. doi: 10.3389/fnint.2015.00071 (PMC4709860; doi:10.3389/fnint.2015.00071)
Supplement: Supplementary Table 2 — RAWM Post-hoc analyses (multiple comparisons testing using Least Significant Difference). [file Table2.XLSX]

## Sheet: RAWM Post-hoc testing
RAWM Post-hoc analyses (multiple comparisons testing using Least Significant Difference)
Pairwise Comparisons (Goal Arm Frequency (number of visits to the goal arm (#))
Days	Treat groups		Mean Difference (I-J)	Std. Error	df	Sig.	95% Confidence Interval for Differenceb
							Lower Bound	Upper Bound
1	Control	PB+PER	-0.0851852	0.126574	20	0.508645	-0.349213	0.178843
2	Control	PB+PER	0.238889	0.147655	20	0.12135	-0.0691137	0.546892
3	Control	PB+PER	0.0851852	0.133535	20	0.53076	-0.193364	0.363734
4	Control	PB+PER	0.0685185	0.110818	20	0.543358	-0.162644	0.299681
5	Control	PB+PER	0.161111	0.098854	20	0.118796	-0.0450948	0.367317
Pairwise Comparisons (Goal Arm Duration (time spent at the goal arm (s))
Days	Treat groups		Mean Difference (I-J)	Std. Error	df	Sig.	95% Confidence Interval for Differenceb
							Lower Bound	Upper Bound
1	Control	PB+PER	-0.366539	0.380823	20	0.347296	-1.16092	0.427843
2	Control	PB+PER	1.58999	0.876391	20	0.0846718	-0.238134	3.4181
3	Control	PB+PER	0.477514	0.452748	20	0.304136	-0.466901	1.42193
4	Control	PB+PER	0.264771	0.382702	20	0.496988	-0.533532	1.06307
5	Control	PB+PER	0.497226	0.357862	20	0.179977	-0.249262	1.24371
Pairwise Comparisons (Cumulative Distance Traveled (cm))
Days	Treat groups		Mean Difference (I-J)	Std. Error	df	Sig.	95% Confidence Interval for Differenceb
							Lower Bound	Upper Bound
1	Control	PB+PER	-13.9381	38.2842	20	0.719627	-93.7976	65.9214
2	Control	PB+PER	-17.3513	38.0032	20	0.652896	-96.6246	61.9219
3	Control	PB+PER	31.0764	32.5483	20	0.351089	-36.8182	98.9709
4	Control	PB+PER	57.782*	27.1408	20	0.0458723	1.16745	114.397
5	Control	PB+PER	13.5682	22.3675	20	0.550937	-33.0895	60.226
*. The mean difference is significant at the .05 level.
Pairwise Comparisons (Velocity (cm))
Days	Treat groups		Mean Difference (I-J)	Std. Error	df	Sig.	95% Confidence Interval for Differenceb
							Lower Bound	Upper Bound
1	Control	PB+PER	0.388695	1.40691	20	0.785171	-2.54607	3.32346
2	Control	PB+PER	0.8701	1.15434	20	0.459774	-1.53781	3.27801
3	Control	PB+PER	0.00258844	1.44195	20	0.998586	-3.00527	3.01045
4	Control	PB+PER	0.0487843	1.41359	20	0.972812	-2.8999	2.99747
5	Control	PB+PER	0.411201	1.70224	20	0.811577	-3.13962	3.96202
Pairwise Comparisons (Working Memory Errors (#))
Days	Treat groups		Mean Difference (I-J)	Std. Error	df	Sig.	95% Confidence Interval for Differenceb
							Lower Bound	Upper Bound
1	Control	PB+PER	-0.217	0.318	20	0.503	-0.88	0.446
2	Control	PB+PER	-.533*	0.23	20	0.031	-1.013	-0.054
3	Control	PB+PER	-0.283	0.214	20	0.201	-0.731	0.164
4	Control	PB+PER	0.4	0.193	21	0.05	0	0.8
5	Control	PB+PER	0.1	0.156	21	0.529	-0.225	0.425
* The mean difference is significant at the .05 level.
Pairwise Comparisons (Reference Memory Errors (#))
Days	Treat groups		Mean Difference (I-J)	Std. Error	df	Sig.	95% Confidence Interval for Differenceb
							Lower Bound	Upper Bound
1	Control	PB+PER	-1.133	0.803	20	0.173	-2.807	0.541
2	Control	PB+PER	-0.683	0.63	20	0.291	-1.998	0.631
3	Control	PB+PER	0.783	0.533	20	0.157	-0.329	1.896
4	Control	PB+PER	.967*	0.342	20	0.01	0.253	1.68
5	Control	PB+PER	.683*	0.3	20	0.034	0.058	1.309
